# Supplementary material for: Levels, Predictors, and Distribution of Interpersonal Solidarity during the COVID-19 Pandemic
Source: Int J Environ Res Public Health. 2022 Feb 11;19(4):2041. doi: 10.3390/ijerph19042041 (PMC8872525; doi:10.3390/ijerph19042041)
Supplement: Supplementary file 1 [file ijerph-19-02041-s001.zip]

Archive with 1 entries (1 files):
- ijerph-1563561-supplementary.pdf
